# Supplementary material for: Skeletal Muscle MicroRNA and Messenger RNA Profiling in Cofilin-2 Deficient Mice Reveals Cell Cycle Dysregulation Hindering Muscle Regeneration
Source: PLoS One. 2015 Apr 13;10(4):e0123829. doi: 10.1371/journal.pone.0123829 (PMC4395318; doi:10.1371/journal.pone.0123829)
Supplement: S1 Data — (XLSX) [file pone.0123829.s002.xlsx]

## Sheet: Sheet1
List of 2223 genes differentially expressed with geometric mean fold change of <0.95 or >1.05, and a p-value of < 0.05
Gene Symbol	KO/WT RATIO	p value
Cfl2	0.483716	3.25296e-08
Ucp1	0.68116	0.0027967
Lep	0.72031	0.000467432
Glb1l2	0.752922	6.96349e-05
Sfrp4	0.758789	1.1321e-05
Tmem45b	0.769582	0.00165929
Grem2	0.78738	2.98026e-07
Lrrc38	0.790402	3.3634e-06
Cd209f	0.79276	4.07418e-05
Frzb	0.793299	1.71424e-07
Ociad2	0.797245	1.58419e-08
Nnat	0.799664	0.000517559
Lgals12	0.799706	0.00203542
Idi1	0.803234	9.25297e-06
Idi1	0.803348	6.24192e-06
Neu2	0.806056	8.42793e-07
Pld5	0.808569	6.55517e-07
2310010M20Rik	0.812388	2.82055e-08
A930018M24Rik	0.813947	5.01207e-05
Sqle	0.816061	4.75933e-07
Slc25a35	0.819038	4.30175e-09
Plin1	0.820973	0.00130645
Gnb3	0.821123	1.49343e-08
Kcnj3	0.821223	1.20377e-07
Prnd	0.824931	0.000212651
BC023105 // BC023105	0.825377	0.000119817
Asb14	0.83008	2.78613e-06
Folr2	0.830823	8.53855e-07
Pfkfb1	0.832949	9.16089e-07
2810417H13Rik	0.833335	0.00036496
Vwa3b	0.836161	5.46614e-05
Spon2	0.838734	3.78755e-06
1500015O10Rik	0.841233	1.3291e-05
Asb10	0.841626	9.14342e-07
Prkar2b	0.843655	0.00114346
Slc2a5	0.843705	1.29904e-06
Ak3l1	0.846078	1.84972e-07
Mc5r	0.847279	9.78262e-05
Ccdc69	0.847971	7.40769e-06
Mettl11b	0.84828	1.01605e-05
Tshr	0.848984	0.000967536
Vwa3b	0.850181	1.11759e-05
Plcd4	0.851246	3.10736e-06
Scn4b	0.851288	4.88364e-06
Thrsp	0.85131	1.59379e-06
Tnfaip2	0.851547	3.30666e-05
Phkg1	0.852397	4.06442e-08
Pcdh20	0.853241	1.25881e-05
Cstad	0.853438	3.07153e-09
Zdhhc2	0.85365	1.81583e-05
Orm1	0.854572	0.00481439
Pak1	0.855657	9.46929e-09
Ldlr	0.855922	2.92368e-06
Ret	0.856076	5.02551e-07
Crabp1	0.856194	4.70279e-08
Kbtbd13	0.856215	2.1738e-07
Ddit4l	0.85641	3.66514e-05
Apln	0.856535	6.74352e-06
Cep55	0.857241	0.000124195
Cyp51	0.859222	2.27105e-06
Prc1	0.860313	0.000441831
Sc4mol	0.860639	7.97945e-07
Aldh3b2	0.861112	0.000482212
Ppm1j	0.861143	2.36495e-07
Fam111a	0.861731	0.000107478
Tmem97	0.862249	6.81787e-05
Hp	0.862971	0.0156877
Slc18a1	0.863243	0.000103009
Pla2g5	0.863499	1.21257e-08
Pole2	0.863529	0.000440741
Il2rg	0.863701	0.00068166
6530401D17Rik	0.864709	0.00781669
Angpt1	0.864966	1.14168e-05
Sncg	0.865534	0.00119951
Prlr	0.865993	0.000124885
4632434I11Rik	0.866259	6.27233e-05
Myh4	0.866441	0.000329538
Cmbl	0.866502	9.46396e-08
Car14	0.866671	0.00211902
Ccl21a	0.867001	0.00324407
Ccl21a	0.867001	0.00324407
Ccl21a	0.867001	0.00324407
Ccl21a	0.867001	0.00324407
BC016495	0.867339	7.82298e-07
Ces3	0.868945	0.0149023
Itgb6	0.869619	0.000158378
Depdc1a	0.869621	0.000463292
Map2k6	0.870259	9.82222e-07
Obfc2a	0.871281	0.00165067
Rad51	0.871348	6.04323e-06
Lix1	0.871987	1.02273e-05
Akr1c18	0.872532	0.0380375
Fam78a	0.872649	3.15375e-05
Gm889	0.872729	3.58017e-07
Samd7	0.872936	3.85235e-06
Efhd1	0.873026	1.57612e-05
Fam64a	0.873184	0.000298446
St8sia5	0.874091	3.45696e-05
Hrasls	0.874152	8.4815e-08
Ptger3	0.874187	0.000945199
Mastl	0.8742	0.00148757
Lgi2	0.874285	5.00495e-06
Cmah	0.874473	0.000153914
Zfp385a	0.874722	4.99316e-06
Anln	0.87504	0.000343577
Agpat2	0.875329	0.00251596
Lxn	0.875484	7.17126e-05
Aldh1a7	0.876188	0.000166075
Efemp1	0.876512	0.000898465
Rpl3l	0.876849	7.41051e-09
C330027C09Rik	0.876944	0.000133643
Melk	0.87703	3.31911e-05
Pbk	0.877951	0.000435882
Retn	0.877959	0.0221291
Neto2	0.878538	7.55784e-07
Nuf2	0.878584	3.64425e-05
1700019D03Rik	0.878603	6.20011e-05
Thy1	0.87926	5.1918e-05
Stxbp4	0.879862	1.65081e-06
Gap43	0.879889	1.64579e-05
Cpz	0.880989	5.88894e-05
D3Ertd751e	0.881211	1.36225e-05
Klhl4	0.881399	0.000492845
Mad2l1	0.88171	0.00048734
Trim7	0.881812	7.07504e-05
Shcbp1	0.881885	0.000100232
Aqp4	0.882215	3.94066e-07
Nt5c1a	0.882697	3.07216e-07
Chac2	0.882884	1.33054e-07
Raet1d	0.883072	0.000501354
Ncapg	0.883172	0.000872244
Pmp2	0.883174	0.002146
Hells	0.883384	0.000327255
Clca5	0.88433	6.79255e-06
Hmmr	0.88443	0.00142474
Tgtp1	0.884596	0.0209977
1810041L15Rik	0.884945	4.45207e-07
Erbb4	0.885027	1.14146e-05
9630013D21Rik	0.885038	0.000373715
Echdc1	0.885042	5.64465e-08
9030625A04Rik	0.885341	4.8107e-05
2810417H13Rik	0.885359	0.000158095
Ly86	0.8855	9.80079e-06
Bpgm	0.885769	0.000653745
Fam40b	0.885856	0.00169738
Abcd2	0.885926	1.82264e-06
Chek1	0.885937	2.62524e-05
Gpr50	0.886124	6.73615e-06
Fcrls	0.886289	0.000343645
Caprin2	0.886533	2.50148e-08
Fancb	0.88658	3.63747e-05
Ppm1k	0.886844	0.00620987
Pdp2	0.887171	4.56091e-06
Depdc1a	0.887232	0.000638108
Tcf19	0.88761	8.13392e-05
Ckap2l	0.887661	0.00171445
Asb16	0.887778	6.42605e-07
Plk1	0.887838	0.00212233
Rasgrp3	0.887862	4.15638e-06
Gpt	0.887923	6.47744e-07
Tmem72	0.887968	2.70421e-05
Ano5	0.887996	0.0001965
Tgtp1	0.888067	0.0209041
Esr1	0.888269	2.03746e-06
Rrm2	0.888276	0.00317298
Foxm1	0.888389	0.000618695
Dhfr	0.888398	0.000102274
Adipoq	0.88844	0.0228364
Cd1d1	0.888444	0.00106106
Clec11a	0.88851	7.28065e-05
Bub1	0.888666	0.00131724
Gsta4	0.88876	1.0286e-05
Mlkl	0.889197	2.57839e-05
Cd59b	0.88925	9.76002e-05
Agbl1	0.889457	5.5408e-06
Mmab	0.8895	4.99818e-06
Ptafr	0.889512	8.04054e-05
P4ha2	0.889528	3.08718e-06
Ccne1	0.889601	0.000370092
Stard4	0.889913	1.63311e-06
Lgi1	0.889977	0.000868472
Gbp2	0.890263	0.000102435
Slc6a13	0.890445	5.18244e-06
Tuba8	0.89076	7.9827e-08
2810405K02Rik	0.89097	2.96136e-05
Tpx2	0.891022	0.000244151
Gm10406	0.891025	5.85216e-05
Cntnap2	0.891109	5.69934e-07
Gimap4	0.891115	0.000260165
Vtn	0.891459	2.67319e-06
Ccnb1	0.891679	0.00337068
Ttk	0.891759	0.000304996
Myoz3	0.891773	0.000166724
Dhcr7	0.891787	2.51227e-07
Slc25a19	0.892252	8.46567e-06
Ppat	0.892273	5.16708e-05
Cdo1	0.892294	0.0375405
Cdkn2c	0.892454	2.80913e-05
Prim1	0.892474	0.000206599
A530016L24Rik	0.892488	0.00170362
Kif4	0.892713	0.00041347
Pcx	0.892917	0.00125425
Ccnb1	0.893275	0.00243705
Mlf1	0.8934	1.03713e-06
Rbm46	0.893768	0.000126724
Clu	0.894181	1.16478e-07
Kcnip4	0.894302	6.09041e-05
0610007P14Rik	0.894634	4.28756e-07
Slc8a1	0.89469	0.00482806
Tubb4	0.894786	5.76988e-06
Pts	0.894787	8.58776e-07
Gm3002	0.894853	0.000393759
Tyms	0.895055	0.000162099
Sod3	0.895081	2.47123e-06
Mrgprf	0.895269	1.28198e-06
Cks2	0.895375	0.005238
6430571L13Rik	0.895449	2.42662e-06
Insig1	0.895575	0.000139124
Rhobtb2	0.895628	1.19653e-06
Dpp4	0.895723	0.000321835
Gm2897	0.895736	0.000499258
Gm3002	0.895736	0.000499258
Emr1	0.895842	4.30527e-06
Fah	0.895907	0.00468789
Pcbd1	0.895921	8.8819e-05
Fgf18	0.895926	9.55495e-06
Tmem97	0.89611	1.49621e-06
Has2	0.896155	0.000408412
Esco2	0.896274	0.00237096
Gpd1	0.8963	5.75532e-08
Slc25a10	0.896409	2.71736e-06
Kif2c	0.896434	0.000554693
Ccnb1	0.896496	0.00368454
Gm11711	0.89654	0.00034484
Praf2	0.89658	0.000156206
Cenpq	0.896679	0.00158526
Il17d	0.896887	4.32297e-05
Arsi	0.896948	2.03289e-05
Slc37a4	0.896969	4.22647e-05
Lgi3	0.897072	1.30753e-05
Ect2	0.89764	0.000670808
Gm8979	0.897718	0.00380032
Racgap1	0.897799	9.73224e-05
Nrg4	0.897828	0.000268524
Tk1	0.897973	0.00201624
Tet1	0.898007	7.29431e-05
Vwa3b	0.898054	0.000156585
Bcl6b	0.898071	0.000100156
Chaf1b	0.898083	0.000496652
Mcm3	0.898268	5.93853e-05
C1qtnf2	0.898334	0.000210852
Crip3	0.898537	6.05042e-05
Ncapg2	0.898554	0.0029702
Rpa3	0.898759	7.49302e-06
Gen1	0.898943	4.28888e-05
Slfn9	0.898962	1.25507e-05
Mstn	0.898984	5.51598e-05
Rbl1	0.899181	0.000506856
Igfbp5	0.899209	1.66044e-08
Susd4	0.899336	3.52882e-06
Hn1l	0.899435	1.03263e-05
Fam118b	0.899468	1.40138e-08
Tpd52l1	0.899666	4.55223e-06
Rps6ka6	0.899681	3.51826e-05
Smc2	0.89973	0.00120784
Slc7a10	0.899738	0.00177113
Zwilch	0.899744	0.001435
Mfsd7c	0.899768	8.12412e-05
Fign	0.899842	0.000595791
Mgl2	0.899851	5.79166e-07
Snai3	0.899951	0.00117354
Kif20a	0.900052	0.00179967
Tusc5	0.900141	0.0179045
Cenpm	0.900186	0.000152997
Gm11711	0.900198	0.000495435
Cenpn	0.900465	0.000462288
Fam131a	0.900487	1.45204e-05
Lypd6	0.900571	2.83141e-05
Samd9l	0.900839	3.20449e-05
Mkl1	0.901004	3.57164e-05
D17H6S56E-5	0.90129	0.00175931
Bhlhe40	0.901364	2.2977e-06
Asf1b	0.901594	0.000329587
Kif11	0.901837	0.00225363
Mme	0.902096	0.00667402
Gstk1	0.902099	0.000264205
Cep192	0.902154	0.00123689
H2-gs10	0.902194	0.007891
Gpr64	0.902327	0.000606523
Gm11428	0.902375	0.00136786
Cenpe	0.902512	0.00592283
Atp6v0e2	0.902582	4.8401e-06
Cks2	0.902721	0.00360134
Mras	0.902903	7.85665e-07
Zfp442	0.903015	0.000317122
Nipsnap3b	0.903235	0.000288914
Ctsc	0.903281	3.39353e-07
Cks2	0.903281	0.00350934
2810021G02Rik	0.903584	0.00309846
Sbk2	0.90372	6.66451e-05
4930555G01Rik	0.903724	0.000134559
Gpd2	0.903759	1.20249e-07
Pole	0.904233	0.000635375
Zfp125	0.904415	0.00796731
Chrdl1	0.904466	7.13486e-05
Gm3002	0.904508	0.000130911
Naaa	0.904567	2.65226e-06
Dgat2	0.904799	0.000428755
Fam38b	0.904847	0.000238235
Cdca7l	0.90497	0.000153728
Chrne	0.904981	2.77858e-05
Gm4861	0.905	0.00486694
Slc17a7	0.905138	2.27666e-05
Top2a	0.905307	0.00102227
Mcm4	0.905474	0.00015489
Gnpnat1	0.905677	6.88406e-06
Gm3696	0.905765	5.27726e-05
Gca	0.905786	0.00492593
A630033H20Rik	0.905818	0.00134849
Nusap1	0.905837	0.00437172
Lynx1	0.906011	1.98269e-05
Gxylt2	0.906221	1.22043e-05
Nsdhl	0.906361	2.11416e-06
Sgol2	0.906575	0.00204718
Gm3002	0.906776	0.000132715
Dbf4	0.906799	0.00464276
Dbp	0.907068	9.73514e-05
Kif23	0.907235	0.00081671
Kera	0.907618	0.000385064
D830030K20Rik	0.907673	8.58546e-05
Gm8979	0.907847	0.00234574
Mmp23	0.907983	2.19044e-05
Tst	0.908032	0.000229994
Gm10561	0.908198	0.000544795
Ddt	0.908232	0.00133687
Fzd9	0.908254	1.72679e-06
Ints2	0.908385	8.13028e-05
Ptx3	0.908577	0.000437713
Kntc1	0.908583	0.000191131
Hist1h2ab	0.908638	0.00837513
Gm3002	0.908942	0.000120961
Gm3002	0.908986	0.000257521
Adhfe1	0.90905	0.00694658
Metrn	0.909158	3.25921e-06
Bub1b	0.909184	0.00066946
D1Ertd622e	0.909206	6.82678e-06
Nqo2	0.909261	2.56687e-06
C79407	0.909278	0.00579218
Fabp7	0.90931	0.0198038
Pld4	0.909446	0.000574746
Gm3002	0.90949	0.000427432
Rpp40	0.909546	1.07619e-05
Siae	0.909562	1.80333e-06
Ky	0.909621	0.000424405
Rfc2	0.909914	3.19813e-07
Cysltr1	0.909954	1.12519e-06
Scd1	0.9101	0.00349928
Npl	0.910161	4.50481e-05
Calml4	0.910194	3.54868e-05
Rtn4rl1	0.910253	1.64487e-05
Maob	0.910339	7.61972e-05
Cenpi	0.910393	0.000386126
Gnpnat1	0.910471	2.6558e-05
Cbr2	0.910593	0.000357834
Gadl1	0.910832	0.000178533
5730494M16Rik	0.910843	9.09677e-06
Cep192	0.910861	0.00153098
Krt222	0.911105	8.52493e-05
Fam198a	0.911117	0.000571451
Stil	0.911217	0.00898602
Kif15	0.911396	0.000749534
Uhrf1	0.911445	0.00156306
Nudt2	0.911659	8.2475e-07
Mcm2	0.911779	0.000416001
Kazald1	0.912027	1.75977e-05
Alkbh7	0.912044	6.12223e-07
Scn1b	0.912108	6.58888e-05
Gm10406	0.912313	3.75549e-05
Aoc3	0.912333	4.22196e-05
Gpr81	0.912337	0.0103161
Calcr	0.912346	5.95711e-06
Kcnn2	0.912366	0.000363866
Incenp	0.912748	0.00174164
Cdc42ep3	0.912813	0.000238751
Ncaph	0.912947	0.00152783
Prr11	0.912952	0.00395863
Gm10406	0.912953	0.000196229
Fasn	0.912999	0.000377566
Aard	0.913222	6.28743e-05
Slc36a2	0.913354	0.0274729
Itga2	0.913451	9.65612e-05
Gm1973	0.913476	0.000504539
Gtf3c5	0.913514	1.66407e-05
2610528E23Rik	0.913519	2.2428e-05
Iigp1	0.913577	0.0112916
Mras	0.913641	7.93221e-09
Wnt5a	0.913823	0.000405729
Fam115c	0.913844	2.42316e-06
Bckdhb	0.913956	0.0088217
Ccna2	0.914192	0.00172613
Hsd17b7	0.91421	0.00147762
4930555G01Rik	0.914225	0.000236011
4930555G01Rik	0.914225	0.000236011
Rftn1	0.914238	7.18171e-07
F630043A04Rik	0.914278	0.00348168
Fam122b	0.914323	0.00656327
Stab1	0.914384	1.79361e-06
Msh2	0.914517	5.65579e-06
Gm10727	0.91457	0.00101429
Gm10033	0.91463	2.16549e-07
Ccnf	0.914649	0.00217911
Pgpep1l	0.91466	0.00100109
Hdhd3	0.914668	1.54525e-07
Arhgap18	0.914741	0.000622474
Sc5d	0.914753	2.66635e-05
Edn3	0.914791	2.39109e-06
Ptn	0.914991	9.16234e-05
Skp2	0.915038	0.00190523
B4galt6	0.915094	8.11186e-05
D4Bwg0951e	0.915239	6.1821e-05
Grb14	0.915246	0.00156287
Sostdc1	0.915401	0.00565961
Acan	0.915405	0.0337948
3110082D06Rik	0.91552	2.70613e-05
Mcm5	0.915552	0.00170052
Mrap	0.91562	0.00690613
Gm10406	0.91563	4.25369e-05
Gm3002	0.915665	0.000777461
Hsd17b12	0.915671	8.61218e-05
Gmppb	0.915679	5.07649e-05
Gm9359	0.915707	4.81963e-06
Smoc1	0.915776	0.00125541
Stat1	0.915835	3.2545e-05
Pex11a	0.915847	0.00408447
4930547N16Rik	0.91601	8.00877e-05
Nrarp	0.916129	0.000451458
Cenpk	0.916218	0.00440998
Gm10808	0.9163	0.000370441
Gatsl2	0.916373	3.72312e-06
Iqgap3	0.916392	0.00236578
Tmem143	0.91641	3.78355e-07
Ankrd32	0.916457	3.17505e-06
Elovl6	0.91646	1.63647e-05
Ptplb	0.916466	7.95059e-06
Trim13	0.916728	1.12814e-05
Tmem129	0.91701	4.60394e-06
Sox7	0.917043	0.00030126
Mybl1	0.917072	0.000429133
Gm10033	0.917104	1.08055e-06
Hpgds	0.917238	0.00728246
Tnfsf10	0.917266	0.00044184
Fcer1g	0.917346	0.00189192
B230118H07Rik	0.917402	4.57778e-05
Tbc1d4	0.91741	3.12315e-06
Bche	0.917429	3.76738e-05
Tll1	0.917467	0.000283991
Fam57a	0.91751	8.17094e-06
Dtl	0.917518	0.00812948
Sass6	0.917627	1.35367e-05
Rarb	0.917642	3.12911e-05
Stxbp4	0.917772	9.96304e-05
Dera	0.917787	1.95471e-05
Il15	0.917836	0.000144128
Nubp1	0.917891	8.42837e-05
Sytl2	0.917975	6.0926e-05
Ccne2	0.91798	2.56319e-05
1300003B13Rik	0.917984	0.000136626
Ppm1l	0.918038	6.02759e-08
1110058L19Rik	0.918073	0.000249501
5430435G22Rik	0.918125	0.000191898
Pnp	0.91816	0.00283931
2310003L22Rik	0.918209	3.29908e-05
Brip1	0.918345	0.000361486
Suv39h2	0.9184	1.7443e-05
Eif2ak2	0.918471	0.000732252
Senp8	0.918562	0.0021961
Sh2d4a	0.918573	0.000670337
Tmem106a	0.918587	2.62347e-05
P4ha3	0.918656	0.00506422
Lrtm1	0.918806	5.6278e-06
Dhcr24	0.918877	7.58599e-05
Fam38b	0.918895	0.000210873
Eepd1	0.919018	5.93503e-05
Gm1973	0.919055	0.000122389
Tmem25	0.919139	1.05101e-05
Tet1	0.919163	3.44064e-05
Marcksl1	0.919186	1.60793e-05
Rtp4	0.919276	0.00033428
1810020D17Rik	0.919278	9.10007e-07
Galm	0.919283	3.5244e-06
Mpp3	0.919329	0.000288096
Casc5	0.919694	0.00996449
Mmd	0.919727	0.000728317
Xpnpep2	0.919808	1.76665e-05
Scrn1	0.919819	6.2432e-05
Fkbp14	0.919933	9.36321e-06
Per3	0.92003	1.54393e-06
Zfp418	0.920105	0.000697345
Fam38b	0.920151	0.000154853
Pfn4	0.920193	4.71593e-07
Unc5b	0.920415	0.00124535
D830030K20Rik	0.920435	8.26616e-05
6720457D02Rik	0.920513	6.66136e-06
Gm3002	0.920537	0.000122005
Spc25	0.920666	0.00306567
Sorl1	0.920682	0.00463449
Prrg1	0.920769	5.24722e-05
B3galt1	0.920989	3.52908e-05
Cyb5b	0.921022	3.66467e-05
Mis12	0.921078	7.9109e-06
Gm5458 // Gm5458 // Gm5458	0.921105	0.00157116
Slc25a1	0.921257	0.000103224
Hs6st2	0.921265	2.1317e-05
Hic1	0.921301	2.62082e-05
Akr1b10	0.921366	1.26976e-05
Nudcd2	0.921408	7.00217e-05
Nr3c2	0.921666	0.00222347
Mvk	0.921722	4.08486e-06
D2Ertd750e	0.921733	0.00592318
Pfkl	0.921771	2.35899e-07
Clec3b	0.921817	0.000237358
Rbp4	0.921817	0.00257842
Cdnf	0.921823	0.000287383
Gja3	0.921935	0.00262176
Ccnb2	0.921964	0.00519962
Nos2	0.921978	0.000306286
Med11	0.921997	2.09196e-05
Tet1	0.922075	0.000165085
Gcdh	0.922159	9.86037e-05
Rsad2	0.922169	0.0248661
Gstt1	0.92223	1.69476e-05
Kif20b	0.922282	0.000450124
Dpt	0.922284	8.89795e-06
Mapk11	0.922294	6.77536e-05
Adk	0.92232	5.78664e-06
Calb2	0.922348	0.000228654
Cklf	0.922387	0.00149191
Cenpt	0.922457	0.000263537
Nmral1	0.922468	0.000447443
Sema3d	0.922512	0.00824468
Fggy	0.922545	9.65028e-06
Pigz	0.922567	6.36048e-05
1810046J19Rik	0.922567	6.42135e-09
Lgals9	0.922595	0.000365234
6720489N17Rik	0.922618	0.000352093
Chst5	0.922662	0.000671723
Prim2	0.922683	0.0013369
Tpmt	0.922711	1.64663e-05
Prkcz	0.922773	8.65159e-06
Nsg1	0.922853	0.000309057
Oma1	0.92286	3.34219e-06
Cdca3	0.92289	0.00833427
C1qtnf3	0.922913	0.00213589
Kif22	0.922988	0.00127485
Stmn1	0.923014	0.000525206
Ube2c	0.923051	0.00761792
Aurkb	0.923071	0.0014913
Gm5113	0.923112	0.000110872
Lmnb1	0.923187	1.51984e-05
Ppapdc3	0.923244	2.21299e-05
Stard8	0.923288	1.50092e-07
Vsnl1	0.923309	0.0444705
BC055004	0.923316	0.000341421
Fam174b	0.923328	0.0156691
Gsg2	0.923329	0.000133393
Tmem173	0.923363	0.00509518
Lyve1	0.923371	0.0158269
6720463M24Rik	0.923376	0.00773351
Aspa	0.923618	0.000201593
Phf19	0.923657	3.8345e-06
Pcdhb19	0.923724	0.000190341
Prr13	0.923749	2.46138e-05
Stmn1	0.92377	0.000357203
Aurka	0.92389	0.000584616
Reep6	0.92392	0.00856041
Csgalnact1	0.923932	0.000766878
Mccc2	0.924027	4.50709e-05
Mdga1	0.924112	0.000109956
Crhr2	0.924113	7.96914e-05
Prr5l	0.924127	0.00121265
Pcca	0.924131	2.56961e-05
AW112010	0.924194	0.00351311
Ralgds	0.924343	7.77762e-07
Dsn1	0.924403	2.50593e-05
Trim59	0.924555	0.00620655
Atad2	0.924653	0.00212094
P2ry6	0.924783	7.23041e-05
Anxa3	0.924787	2.43826e-05
1110002B05Rik	0.924811	0.000562107
Cenpf	0.924826	0.00488542
Kdelr3	0.924882	0.000198142
Gins1	0.92492	0.000486871
Ccnd1	0.924951	4.36945e-05
Cd248	0.925019	6.66621e-05
Gfra1	0.925045	1.36046e-05
Ano3	0.925132	0.000141929
Cdca2	0.925183	0.00117995
Cks1b	0.925205	6.22205e-06
Galnt5	0.925244	4.94359e-05
Prdm8	0.9253	0.00220112
P2ry12	0.925322	0.0025274
Tmsb10	0.925334	0.000148424
Fignl1	0.925346	0.000365778
Gbp3	0.925483	0.00181913
Diap3	0.925573	0.00575726
Ddc	0.925588	0.00026945
Oip5	0.92563	0.00450924
Smpdl3b	0.925849	0.000216658
Mmp16	0.925961	0.000117496
Eya1	0.926019	0.000437006
4930451C15Rik	0.926024	0.00200528
Dkk2	0.926071	0.00018727
Fads1	0.926169	4.07607e-05
Clcn1	0.926183	3.05553e-05
Rad54b	0.926247	3.19783e-05
Ephx2	0.926481	0.0137597
Myo5c	0.926516	0.00034624
Fads2	0.926528	1.65477e-06
Gm4979	0.926532	0.000281198
BC026590	0.926594	1.10062e-06
Sfxn4	0.926594	6.03814e-06
Sgol1	0.926666	0.00212911
Lingo3	0.926673	2.52479e-06
Prss35	0.92673	0.0165221
Kpna2	0.926754	9.37641e-05
Tmsb10	0.926813	0.000117202
Car8	0.926815	0.000451589
Trip13	0.926932	0.00215171
Hpse	0.926959	0.000783687
Scg3	0.927049	0.00144066
Ttc30a2	0.927058	8.09491e-05
4931406C07Rik	0.927069	1.25106e-05
Pxmp2	0.927138	0.002276
Commd10	0.927242	0.000703357
D830030K20Rik	0.927291	0.000678491
Adam12	0.927308	0.00146826
Gpt2	0.927356	0.000671276
Brca1	0.927418	7.63595e-06
Zfp72	0.927491	0.000617579
Ccl24	0.92751	3.35138e-05
Anxa1	0.92764	0.0148703
Chek2	0.927654	0.00106249
Adal	0.927659	4.98437e-06
Fggy	0.927704	0.000558527
1700055N04Rik	0.927764	0.0176281
Akr1e1	0.927846	5.01703e-06
Adm	0.927973	0.00157355
Glrx	0.927979	0.000273459
Dlgap5	0.92804	0.0102003
Me1	0.928108	9.4649e-05
Cyp2r1	0.928139	0.000550159
Dna2	0.928141	0.0017797
Fdft1	0.928146	5.98692e-06
Cfh	0.92817	0.0494903
Lig1	0.928211	0.000582151
Tbc1d8b	0.928224	5.45708e-06
Rgma	0.928305	4.70508e-07
Tkt	0.928305	0.00254851
Grtp1	0.928365	0.00123954
Cthrc1	0.928396	0.00035965
Hist2h2bb	0.92841	0.000863867
Casp8	0.928413	0.000145408
Tspan6	0.928447	0.000597796
Echdc3	0.928538	1.31469e-05
Tipin	0.928544	0.00738611
Rab3a	0.928627	9.68272e-06
Fancl	0.928712	4.14279e-05
Ccdc141	0.928745	0.000320964
Dhrs4	0.92881	1.09337e-05
Pnpla3	0.928819	0.00241451
Ralb	0.928849	2.48725e-05
Macrod2	0.928946	0.000589012
Aspm	0.929006	0.00435182
2700097O09Rik	0.92901	6.11172e-06
Dhrs11	0.929011	0.00452274
Mcm8	0.929029	1.13686e-05
Arhgef9	0.929031	2.73203e-06
4430402I18Rik	0.929044	0.0435192
AI480653	0.92905	2.10163e-06
H2-K1	0.929063	0.0123209
2310001H12Rik	0.929115	4.75642e-05
Ephx4	0.92912	6.44257e-05
Lcp1	0.929134	0.0116056
Gatsl2	0.929142	5.4634e-06
Pm20d1	0.929146	0.000613877
Slc8a3	0.929199	8.94527e-07
Gdf1	0.929219	1.99713e-05
Grhpr	0.929249	6.4919e-06
Cdc20	0.929294	0.00107385
Ada	0.929304	1.28153e-05
Kdelc2	0.929327	0.000276183
Xrcc5	0.929329	3.68115e-06
Kpna2	0.92936	5.74916e-05
Gpr133	0.929361	0.000253131
Reep1	0.929402	7.05125e-06
Efha2	0.929568	0.000102419
Cpa5	0.929797	0.000755749
Rbm47	0.929863	0.00243525
Chrm2	0.929865	0.00159343
Dll4	0.929884	0.000128239
Pi15	0.929911	0.00110578
Aaas	0.929944	1.08997e-05
Fam158a	0.929976	3.92738e-06
Kpna2	0.929982	7.75812e-05
Tirap	0.930043	0.0038555
Ly6a	0.930058	0.000178497
Arsj	0.930081	0.000205464
Bscl2	0.930095	0.000181822
Ifi44	0.930124	0.0190473
Tmem138	0.930162	1.51316e-05
Parm1	0.930175	4.85996e-06
BC037034	0.930249	4.354e-05
Carns1	0.930322	0.000207979
Tspan2	0.930358	6.1735e-05
Kcnh2	0.930382	2.70715e-05
Tnfaip6	0.930436	0.000901415
Pfkfb4	0.930492	0.000130675
AB010352 // AB010352	0.930525	0.00102331
N6amt2	0.930583	4.58632e-05
Flt4	0.930587	0.000698408
2810006K23Rik	0.93075	0.000100428
C2cd4b	0.930816	0.00328727
2700029M09Rik	0.930867	0.00088899
Egfl6	0.930915	0.00237782
G6pdx	0.930976	0.00106328
Ttc26	0.930983	1.73257e-05
Lin9	0.931018	1.17295e-05
Kif18b	0.931019	0.00473884
Opcml	0.93105	0.000126242
Paqr3	0.93118	6.98858e-05
Osbpl6	0.931231	1.92048e-05
Slc46a1	0.93126	4.27415e-06
Cdca5	0.931349	0.00133595
Sema4d	0.931386	5.51225e-07
Cdca8	0.931389	0.00174925
Pdxp	0.931446	0.000147426
C1qtnf6	0.931487	0.000157302
Rrm1	0.931504	0.000852573
Tagln2	0.931509	2.09902e-05
Polr3k	0.931598	2.65313e-05
Prlr	0.93165	0.00130604
Plxnd1	0.931651	0.000538024
Il13ra1	0.931681	0.000208266
Vrk2	0.931694	5.18559e-05
Plxdc1	0.931701	2.11942e-05
Cd300ld	0.931741	0.0149771
Cenph	0.931741	0.0239081
Mapk8ip1	0.931886	5.83997e-05
Rfc3	0.931901	0.0015427
2410127L17Rik	0.931938	3.43035e-07
2410127L17Rik	0.931938	3.43035e-07
Fscn1	0.931938	0.00199334
Wif1	0.93206	0.00723822
Npdc1	0.932084	3.66851e-05
2310061C15Rik	0.932134	7.64992e-06
Rfc4	0.93214	0.000773105
Kcne1l	0.932156	1.87632e-05
Rgs2	0.932157	0.00247907
Rnpep	0.932188	0.000960823
Plcl2	0.932215	3.27321e-06
Trhde	0.932241	0.000165049
2610034B18Rik	0.932273	9.97934e-05
Pmf1	0.932303	0.000149039
Sh3kbp1	0.932359	1.44468e-05
Rgs19	0.932392	0.00144187
Tmem14a	0.932454	0.000426395
Dctd	0.932472	0.000109537
Gm5105	0.93258	7.19365e-05
Slc16a6	0.932676	1.87453e-05
Tlr3	0.932708	0.000135178
Ruvbl2	0.932771	9.58837e-07
Pcdh12	0.932822	9.4748e-06
Cyth4	0.932853	0.000206944
Rad51c	0.932867	0.000134167
Scamp5	0.932873	1.92632e-05
Acy3	0.932876	9.46273e-06
Rgs4	0.932927	0.0032461
Cnpy4	0.932969	0.000221104
Rbbp8	0.933041	0.000501477
Cspp1	0.933139	0.0112653
Tmem120a	0.933161	0.0101765
Clec4a3	0.933283	3.61651e-06
2610028A01Rik	0.933285	0.000188671
Shkbp1	0.933299	0.00011216
Atg10	0.93333	1.20978e-06
Clec4a1	0.933524	0.00316125
Usp18	0.933588	0.00255907
Tsga14	0.9336	0.000981325
Ntm	0.933717	0.00326915
Clec10a	0.933753	0.00321651
Tmem107	0.933809	0.000114234
Sfrp2	0.933835	0.00703392
Abhd6	0.933839	7.39508e-05
Cdca7	0.933841	0.00219446
Gstt3	0.933856	0.00015286
Lrrc33	0.933899	0.00197208
Atg4c	0.933931	0.00010674
Plxnc1	0.933992	0.000590036
Ms4a7	0.934001	0.00195683
1110021L09Rik	0.934037	2.57605e-07
Me3	0.934041	2.62808e-06
Chrna4	0.934045	0.00113644
Cd109	0.934089	0.00759386
Lphn2	0.934104	0.000800056
Cnn2	0.934249	1.7457e-05
Camk2a	0.934266	8.18421e-07
Mall	0.934323	0.000732825
Creb3l1	0.934352	4.22859e-05
Glipr2	0.934352	8.25127e-05
Cdc7	0.934411	8.94024e-07
BC028528	0.934434	0.00547928
Cpm	0.93451	0.00030554
4933429F08Rik	0.934515	0.00342531
Haus5	0.93456	0.00488897
Serpine2	0.934632	0.00170764
Cetn2	0.934636	9.12835e-06
Enpp3	0.934742	5.67691e-05
Cd55	0.934814	0.000127792
Recql	0.934815	7.84512e-06
Cenpa	0.934833	0.00201312
Fdft1	0.934988	2.53785e-05
Gpx3	0.935006	0.0283345
Nek2	0.935136	0.00799277
Ripk3	0.935163	0.000829909
Angptl1	0.935172	5.46064e-05
Fgl2	0.93518	0.00188203
Tbc1d7	0.93521	0.00150365
Me1	0.935218	0.000219596
Dut	0.935222	3.55297e-05
Alad	0.93525	0.000870892
Zc4h2	0.935252	2.02953e-05
Tmtc4	0.935257	1.57022e-06
Ube2v2	0.935338	5.75265e-06
Ak3l1	0.935357	0.00165734
Fancl	0.935433	0.000142407
Gm266	0.935459	0.000114723
Neil3	0.935527	0.0477108
Fdps	0.935577	4.00947e-06
Rtn4ip1	0.935632	6.53734e-05
Hsd11b2	0.935645	0.000760726
Rabl2a	0.935684	0.000252196
Lrrc4c	0.935692	0.00200888
Oasl2	0.935756	0.0145645
Cdk1	0.935762	0.0026343
Als2cr4	0.935826	6.7706e-05
Syce2	0.935837	0.000548192
C330018D20Rik	0.93584	0.000329788
Lrrc55	0.935865	0.0297767
Pcdhb16	0.935898	1.23127e-05
H2afx	0.935917	0.000486643
Adamtsl1	0.935948	0.000592156
Tk1	0.935978	0.00414492
Mylk4	0.935996	6.82419e-05
Abhd8	0.936006	1.24868e-05
Lactb2	0.936094	6.51339e-05
Rnls	0.936101	0.000109933
Mrpl34	0.936111	5.24498e-05
Mcm10	0.93612	0.00497434
Mpv17l	0.936175	0.000112336
Adamts19	0.936212	0.003977
2410127L17Rik	0.936237	1.27478e-06
Nasp	0.93624	0.000248534
Klhdc1	0.936241	0.00080391
Lnp	0.936296	6.6864e-06
Pcsk6	0.936336	2.52379e-05
Mccc1	0.936363	0.0001107
Prps2	0.93641	0.00016519
Met	0.936462	0.000258667
Gtf2e1	0.936465	0.000105284
Slc2a12	0.936514	0.000284951
Cma1	0.936517	0.0126244
BY080835	0.936551	0.000486743
Hk2	0.93656	0.00124057
Nt5dc2	0.936569	3.19314e-05
Ptplad2	0.936585	0.00655662
Cercam	0.936611	5.90011e-05
Ap3m1	0.936705	6.73329e-05
Naaladl2	0.936706	0.001785
Slc35b4	0.936715	1.40234e-08
Akr1c14	0.93674	0.0372985
Crip1	0.936787	0.000459153
Gm5458	0.936795	0.000312383
Otop1	0.936804	0.00490428
6330406I15Rik	0.93681	0.000299243
Dars2	0.936858	4.68394e-05
Rbm43	0.936868	0.0091543
5730590G19Rik	0.936877	0.0207759
Nnmt	0.936906	0.000562213
Hdac9	0.936983	0.00361933
Kcnb1	0.937086	0.00052577
Cisd1	0.937087	0.00320422
Ckap2	0.937092	0.0036977
Tspan18	0.937099	0.000639763
Wnk2	0.93712	1.73687e-05
Nup43	0.937144	0.000400744
Myct1	0.937152	0.00452365
Nudt1	0.937204	0.000100129
Dzip1	0.93722	0.00025904
Fam83d	0.937271	0.000168796
Fggy	0.937344	1.43808e-05
Acat2	0.93739	0.000116466
Cdc42ep2	0.937408	6.63338e-06
Spag5	0.937415	0.0136246
Ccl7	0.937518	0.002497
Cd38	0.937519	2.59576e-05
Llgl2	0.93761	0.000240662
Clspn	0.93762	0.00633891
Dcun1d2	0.937676	1.46843e-06
Pctp	0.937693	0.000149504
Nov	0.937707	0.00438855
F730047E07Rik	0.937741	0.013824
Ddo	0.937753	1.93625e-06
Nfyb	0.937769	7.29309e-05
Med27	0.93778	0.000159134
Ormdl1	0.93778	1.28328e-05
Hddc2	0.937797	0.000407276
Zik1	0.937801	0.0010166
Timd4	0.937804	0.000375152
C1qtnf9	0.937877	0.000284383
Mrpl19	0.937989	0.000132906
Cenpc1	0.938059	0.000601485
Mtap	0.938071	8.88214e-05
Fbxo36	0.938099	0.00197515
6720457D02Rik	0.938138	9.2208e-05
Ncald	0.93814	9.76936e-06
Abhd10	0.938192	7.93299e-05
Frk	0.938196	0.00438044
Nat8l	0.938202	0.00232517
Fancd2	0.93822	0.000153091
2410127L17Rik	0.938253	1.13553e-06
Myoc	0.938258	2.56833e-05
Chst2	0.938259	0.000110783
Dap	0.93826	0.000454231
Hist1h2bb	0.938266	0.0362099
Mex3a	0.938288	0.00433044
3110040N11Rik	0.938326	8.14437e-06
Wnt2	0.938327	0.0399923
Kl	0.938368	0.000114073
Srd5a3	0.938385	5.41224e-05
Topbp1	0.93839	0.000505565
Tsen15	0.938399	8.64678e-05
Mfsd8	0.9384	1.12518e-07
Rac3	0.938417	0.000858643
Hnmt	0.938458	2.07575e-06
Paqr4	0.938465	5.50275e-05
Pxmp4	0.938493	2.89317e-05
Dok4	0.938494	6.70906e-06
Msh6	0.938538	0.00178507
Nr5a2	0.938539	0.00455041
Atp10a	0.938539	5.10828e-06
Pla2g4e	0.938594	0.00171589
Zfp60	0.938613	0.00878638
Exog	0.938616	0.00104558
Cav2	0.938644	5.27587e-05
Rcbtb2	0.938685	0.000388774
Hmgb2	0.938695	0.0178232
Gm6644	0.938697	2.33803e-06
Akr1b3	0.938721	2.3131e-06
Prdm1	0.938763	0.00510339
Crot	0.938858	0.00024338
Odz4	0.938878	0.00188985
Tmem98	0.938993	0.0021405
Sipa1	0.939036	1.10702e-05
Plk4	0.939086	0.00193108
Fam55d	0.939145	0.00119361
Ispd	0.939152	7.00819e-05
Fam169b	0.939153	0.00106098
Ift122	0.939157	0.00209368
Sema6c	0.93918	0.000234233
Nr4a1	0.939218	0.0311427
Mtap9	0.93929	0.000124233
Sh3bgrl3	0.939339	0.00257859
Ivd	0.939366	0.00292008
Gdf11	0.939372	0.00122646
Rcan2	0.939401	1.18654e-05
Emp3	0.939425	0.000769389
Mrps25	0.939478	0.000123515
Zfp873	0.939481	0.00381686
2310047B19Rik	0.939512	0.00155958
Gm1973	0.93957	0.000127844
Fam110b	0.939592	3.48763e-05
Nudt15	0.939594	0.000601264
Zfp57	0.939601	0.0175125
BC052040	0.939646	0.000381948
Rps6ka1	0.939652	0.00135359
Tmtc2	0.93967	6.27847e-05
Oxnad1	0.939672	0.00279338
Nme1	0.939685	1.93028e-05
Ccl2	0.93971	0.00308511
Rcor2	0.939715	9.84599e-05
Akr1b8	0.939796	0.00185693
Lsm5	0.939814	0.00219069
3110052M02Rik	0.939827	0.000173539
Ptpn2	0.939909	5.10302e-06
Rarres1	0.939933	0.000258548
Wdr76	0.939941	0.0138327
Ttc8	0.940033	1.25618e-06
Sqrdl	0.940055	0.00955236
ENSMUSG00000068790	0.940058	0.000685009
Tmx2	0.940082	0.000219234
Tsr2	0.940094	0.000735825
Ankrd32	0.940096	0.00177126
Mlf1ip	0.94011	0.00472516
Col14a1	0.940126	3.21698e-05
2310030N02Rik	0.940138	0.00168764
2610305D13Rik	0.940145	0.00257844
Cdc25c	0.9402	0.035169
Dusp19	0.940202	0.00114006
Scrn3	0.940241	7.76163e-05
Hmgb2	0.940287	0.0245084
Gbp6	0.940393	0.00035736
Sucnr1	0.940437	0.00696823
Pcsk2	0.940498	0.0112777
Lasp1	0.940498	0.000685878
Sdc1	0.940539	0.000120818
Btbd19	0.940586	0.00159273
P2ry13	0.940614	0.00399175
Gm7455	0.940635	0.00564532
Gm3696	0.940647	0.0180681
Nup35	0.940669	8.66095e-06
Arl3	0.940675	1.40886e-06
Lrrc20	0.940707	0.000330851
Pola1	0.940711	0.000589677
Ksr1	0.940727	6.58155e-05
Herc5	0.940746	0.000186516
4930503L19Rik	0.940809	0.00309073
Mpst	0.940877	8.49684e-05
3110062M04Rik	0.940928	0.00321942
Oaf	0.940939	0.000383874
Ptgr1	0.940942	0.00019898
Tcfec	0.940971	0.00243927
1110051M20Rik	0.940976	0.000116008
Arhgef5	0.940983	2.16974e-05
Dtx3l	0.940986	0.000110481
Elf2	0.940995	0.00144307
Mum1	0.940997	1.94806e-06
Pigy	0.941004	1.31848e-05
Pycr1	0.941008	0.000887515
Tmx2	0.941012	0.000317181
Filip1l	0.941012	0.00312698
Gm6644	0.941014	3.58933e-06
Ercc6l	0.941146	0.00193248
Cadm3	0.941203	0.00309598
Fam149a	0.941225	0.00240428
Zcchc5	0.941257	0.000700215
Grap	0.941285	0.00405864
Lrrc8b	0.941303	0.0152541
Gm4769	0.941409	0.0100096
Htra1	0.941417	0.00143611
Lhfpl2	0.941442	0.000836325
9330159F19Rik	0.941546	0.0398076
Gm6644	0.94155	2.25129e-06
Myl3	0.941579	0.01699
Rxrg	0.941592	0.000528408
Nup35	0.941599	1.26217e-05
Steap3	0.941611	2.69569e-06
Ifi27l2a	0.941667	0.000585966
Mdk	0.941679	0.000996211
Cdkn3	0.941681	0.0177121
Stard3nl	0.941815	8.89378e-06
Hist1h1a	0.941818	0.00226986
Mpa2l	0.941856	0.00314247
Tnk2	0.941884	0.000158151
Ano3	0.94196	6.26587e-05
Bcs1l	0.941967	0.000157382
Nid2	0.941975	0.000356833
Mtx1	0.942022	5.8345e-05
Acsl5	0.942052	0.00433794
Pgcp	0.942093	0.000219142
Hmgb2	0.942118	0.0230827
Lsm6	0.942137	1.96559e-06
2610039C10Rik	0.942173	0.00217995
Mboat1	0.942185	9.10398e-05
Ppil1	0.942185	0.000115291
Nxt2	0.942187	0.000204889
Wnk3	0.942188	6.69508e-07
Slbp	0.942206	0.000240459
Zfp758	0.942249	0.00192575
D2hgdh	0.942275	0.00010744
4930444A02Rik	0.942289	5.63586e-06
Paqr9	0.942304	0.0098939
Mrps27	0.942341	0.00018991
Tacc3	0.942343	0.00795225
Mpi	0.94235	1.36895e-05
Epdr1	0.942381	5.95022e-06
Psme1	0.942383	1.55876e-06
Pdia5	0.942399	0.000106486
Kcnh7	0.942472	0.0043182
Ifi27l1	0.942472	2.41499e-05
3110052M02Rik	0.94248	0.000323528
Gamt	0.942489	3.66548e-05
Chid1	0.94258	5.97561e-06
Snrpn	0.942634	0.00143919
Fbxo5	0.942638	0.0110111
Lmnb2	0.942649	1.29098e-05
Fen1	0.942664	0.00130174
Nudt5	0.942674	0.000907478
Ampd1	0.942715	8.65268e-07
Dem1	0.942728	0.00680457
Cep192	0.942733	0.00282698
Mlst8	0.94274	0.000274265
Zfp40	0.94274	0.00616463
Ramp1	0.942789	6.84968e-05
Cebpa	0.942791	0.0268019
Gdap1	0.942815	0.000422969
Ccdc34	0.942822	0.00554893
Wdr6	0.942823	0.000264421
Rgag1	0.942842	0.00193331
Afap1l1	0.942851	6.02666e-05
Nsl1	0.942893	0.0195728
Vwa3b	0.942953	0.00105868
Slc41a1	0.942968	0.000117097
Nipsnap1	0.942973	0.000766653
1190005F20Rik	0.942984	0.000654991
Dhdh	0.942985	0.000357494
Bard1	0.942993	0.0224505
Uchl3	0.943029	2.77696e-07
Zfp58	0.943053	0.00461739
Cenpl	0.943075	0.0296848
Tcea3	0.943106	1.58003e-07
1810055G02Rik	0.943106	1.1942e-05
Hrsp12	0.943123	3.45401e-05
Znrd1	0.943141	0.000456201
Tdp1	0.943148	0.000153392
Pi16	0.943157	0.00621059
D10627	0.94316	0.000113137
Fam3c	0.943162	1.10441e-05
Mfng	0.943227	0.00167089
Vamp7	0.943234	0.000281727
BC026585	0.943239	0.000449419
Tmem35	0.943276	0.00501944
Tmem18	0.943304	2.06084e-05
Dach1	0.943321	0.000103137
Acaca	0.943321	0.00723942
Pid1	0.943331	0.000150358
S100b	0.943341	8.748e-05
1190007I07Rik	0.943344	0.00124639
Pask	0.943345	0.000838127
4930572J05Rik	0.943383	0.000581501
AI747699	0.943383	0.00330891
Mmp15	0.943396	0.00216614
Idh1	0.943401	0.00182802
Slc35f1	0.943418	0.00112453
Exosc8	0.943432	3.10102e-05
Pus7l	0.943437	0.000110498
Tbx5	0.943474	0.0276406
2410091C18Rik	0.943511	1.39901e-06
1110001A16Rik	0.943539	0.000685143
Zfp367	0.943543	0.00130575
Arap2	0.943556	0.00590111
Ltc4s	0.943575	0.0136677
Hddc3	0.94359	0.000149735
Tmem9	0.943617	0.000136277
Slc1a5	0.943649	0.00917673
Erlin1	0.943668	0.000209261
Phyh	0.94369	3.40385e-06
Macrod2	0.943732	0.00204568
Tecrl	0.943738	0.0407308
3632451O06Rik	0.943813	0.00486668
Gm3002	0.943813	0.000981258
Heatr5b	0.943814	0.00407204
Hps5	0.943855	1.06504e-05
Pxdn	0.943885	0.000247932
Tubg2	0.943894	0.000148617
BC031181	0.943908	7.32429e-05
Pla2g16	0.943922	0.000478414
Nt5e	0.943927	0.00652931
Dpf3	0.943942	0.000131709
Ttc30a1	0.943952	0.00604029
Tmem42	0.943966	0.000135829
Acot11	0.943985	0.00442307
Hmgb2	0.943986	0.0336836
Gpn1	0.944003	0.00642257
Peg10	0.944006	0.000291833
Pgf	0.944022	0.00614109
Rab32	0.94407	0.0245922
BC048355	0.944096	0.000738242
Bpnt1	0.944121	9.94638e-07
Slc16a2	0.944134	0.000316638
Phtf1	0.944173	2.12682e-07
3110057O12Rik	0.944216	0.000601138
Zfp449	0.944259	0.000172508
Prkcdbp	0.944276	0.000254883
Pcna	0.94439	0.000287574
Ndc80	0.944404	0.00980481
C1qc	0.944417	0.000155
Eri2	0.944424	0.000897086
Rassf2	0.944441	3.73251e-06
Prdx4	0.944458	0.00479753
Lum	0.944468	0.000216766
Scoc	0.944481	2.24885e-06
Bank1	0.944502	0.00114316
Dpp6	0.944509	0.00029265
Tmem184b	0.944539	6.89958e-05
Cib1	0.944546	0.000136468
Rad51ap1	0.944648	0.00682746
Pcna	0.94467	0.000369614
Itgb3bp	0.944676	0.0035775
S100a11	0.944682	0.000569062
Icam2	0.944697	7.10678e-05
Ift27	0.944709	0.0227002
Plcd1	0.944725	0.000247987
Arsg	0.944726	0.000911322
Aga	0.944749	7.40129e-05
Phf6	0.944756	1.46379e-05
Tpm4	0.944798	0.000298915
Cdhr5	0.944874	1.65422e-05
Dhrs7c	0.944879	9.26649e-06
Pgm2	0.944899	2.46505e-08
Dnajc9	0.944938	1.34715e-05
Serpinb9	0.944962	0.000100435
Angpt2	0.944964	0.001158
Ift80	0.94499	0.00040542
Nfkbil2	0.944995	0.000412517
Mcm6	0.94502	0.00957752
Selm	0.945062	0.000165502
Kptn	0.945122	3.09838e-05
Cab39l	0.94514	3.57572e-05
Dhrs7b	0.945145	0.000119586
Ttpal	0.94516	0.000438125
Eif4e	0.945163	3.08974e-05
Tmeff2	0.945189	0.000411514
Lgals3bp	0.94519	0.00276618
Il17re	0.945256	0.00102844
Spa17	0.94533	0.000629523
1810027O10Rik	0.945347	0.000135555
Ctsh	0.945381	1.14456e-05
9230105E10Rik	0.945406	0.000908391
Taf9b	0.945409	0.000236633
Ppih	0.945419	0.000187148
Gtse1	0.945422	0.00114623
Nucb2	0.945433	0.00207839
Rab7l1	0.945445	0.000557774
Alcam	0.945458	0.000838229
Tmem48	0.945479	2.5572e-05
X99384	0.945491	3.47405e-05
Sfrs3	0.945503	0.0114057
4632419I22Rik	0.945523	3.23304e-05
Gm5617	0.945524	3.76293e-05
Fam198b	0.945547	0.00165933
Nudt15	0.945547	0.000947212
Mlh3	0.945553	0.00106837
Rnf157	0.945574	0.000463514
Atg4a	0.945597	0.000258467
Ap2s1	0.945597	0.00013563
Cib2	0.945608	0.000401171
Tsen15	0.94565	0.00998575
Fam19a3	0.945661	0.000135786
Dcbld2	0.945666	0.00038448
Chst7	0.945689	0.00306018
Pvalb	0.945705	0.0444043
Tppp	0.945747	0.00150842
Rab30	0.945749	0.00455299
Lrrc15	0.945781	0.00695074
Gbp9	0.94582	0.0201497
Ccdc25	0.945822	0.00184948
9230105E10Rik	0.945841	0.00711198
Efna5	0.94585	0.010012
Mbnl3	0.945869	0.00872821
Maoa	0.945873	0.000110366
D17Wsu104e	0.945891	0.00789864
Ostn	0.945955	0.00235731
Scara3	0.945963	0.00332463
Pip4k2a	0.945971	4.45617e-06
Slc16a7	0.945975	0.00488986
Ggh	0.946004	0.00079142
Ggh	0.946004	0.00079142
Mtbp	0.946088	0.0111902
Dcaf4	0.946129	7.41125e-05
Pcdh19	0.946166	0.000293568
Cep78	0.946177	1.35619e-05
Tmem45a	0.94618	0.000369841
Rab4b	0.946206	6.0507e-08
Txndc5	0.94621	0.000127102
Wdr12	0.946223	5.38982e-05
Ubl5	0.946273	0.000170578
Mtmr11	0.946315	0.00150661
Hirip3	0.946334	0.000253419
Anxa2	0.946336	8.70585e-05
Rundc1	0.946425	0.0093937
Arhgef5	0.946427	6.18225e-05
Hmgcs1	0.946435	8.33118e-05
Pgm1	0.946439	0.000499678
Bcat1	0.94645	1.12723e-05
Rnf24	0.946472	0.00856955
Dupd1	0.946494	0.00537662
Pomt1	0.946498	3.40836e-06
Xrcc4	0.946498	5.83494e-05
Mrgprh	0.946547	0.0294847
Clec4n	0.946568	0.016426
1110057K04Rik	0.946615	0.00829494
Mif4gd	0.946622	3.34785e-05
Gemin6	0.94666	0.00115861
Snapc5	0.946663	3.65699e-05
B4galt5	0.946705	2.57805e-06
Sema4a	0.946759	0.00379538
Shmt1	0.946794	8.55879e-05
Col15a1	0.946803	0.00037491
Pde4a	0.946876	0.00110029
Cpxm2	0.946896	0.010715
Zcchc10	0.94691	0.0101056
Gprc5b	0.946915	4.26539e-06
Xrcc2	0.946958	0.0033098
Dzip1	0.947033	0.000271714
Stk39	0.947034	4.98145e-06
C1qb	0.947058	0.00342839
Rcn1	0.94706	2.62183e-05
Adamts5	0.947066	0.00385169
Exo1	0.94707	0.00326618
Cda	0.947091	0.000285214
2610029G23Rik	0.947099	0.0104521
Add3	0.947102	6.45002e-07
Gng11	0.947114	0.00289057
Hsd17b4	0.947116	3.74225e-05
Sepn1	0.947131	3.46165e-05
Tmem88	0.947139	6.96792e-05
Tbc1d19	0.947165	0.000807845
Tnfrsf11b	0.947182	0.0271469
0610010K14Rik	0.947239	4.13794e-05
Tmem141	0.94724	3.38177e-07
Arsb	0.947251	0.0019944
Serpinh1	0.947268	0.000644843
Ankrd29	0.947268	0.000689941
Atg4a	0.94728	0.000283612
Ttc17	0.947316	1.39638e-05
Pkd2l2	0.947326	0.000552628
Srebf2	0.947343	3.7198e-05
Rps6ka2	0.947349	0.00048833
Mettl4	0.947357	0.00024338
Qpct	0.947377	0.00941344
G0s2	0.947384	0.00905532
Nadk	0.947399	0.00059705
1110008P14Rik	0.947399	0.000937799
Engase	0.947401	0.000179415
Cd68	0.947434	0.0117849
Trmt5	0.947438	1.92492e-05
Raver2	0.947439	0.00744425
Pea15a	0.947447	0.000553571
Uxs1	0.947454	6.98444e-05
Ints10	0.947496	0.000117433
Cdc45	0.947499	0.000607534
Fanca	0.947534	0.000504873
Kif18a	0.947537	0.0335418
Ms4a14	0.947635	0.0476658
Ablim2	0.947643	0.000267137
Twf1	0.947651	8.70391e-05
Kcnk6	0.947659	1.08862e-05
Tmsb4x	0.947665	8.3724e-05
Atox1	0.947684	1.28447e-06
E2f1	0.947695	7.60134e-05
Slc41a3	0.947699	5.3775e-05
Rad9b	0.947714	0.00408151
Cd200	0.947717	0.000403746
Prkag3	0.947791	0.00016747
Cuta	0.947798	0.000849475
Wdhd1	0.947801	0.0360491
Gm5105	0.947812	0.00118196
Depdc6	0.947821	1.4208e-06
Erg	0.947826	2.60506e-05
Twf1	0.947839	0.000108567
Rragb	0.947839	0.000310959
Srebf1	0.947855	0.000215733
Gja1	0.947875	8.70579e-05
Gjd4	0.947877	0.0279258
Man1a	0.947921	0.00492386
Coro1c	0.947925	0.000129566
Ppih	0.947973	4.70854e-05
BC053749	0.94798	0.0192786
Mpp1	0.947983	5.57892e-05
Mina	0.948004	6.12447e-06
Tspyl4	0.948019	0.000452335
Dpy19l3	0.94802	9.80831e-05
Ccdc141	0.948053	0.000129241
Cyb5	0.948059	0.0183743
Coro2b	0.948106	0.000268555
Dusp23	0.948117	5.80904e-05
Snx7	0.948154	0.000393139
Zfp395	0.948166	0.0157118
Ston2	0.948192	0.000434062
Vopp1	0.948223	0.00303117
Casp7	0.948261	0.0124345
Me2	0.948277	4.47279e-05
Ppih	0.9483	0.000258309
Sema3c	0.94831	5.42209e-05
Hist1h2bm	0.948322	0.00460978
Lrch2	0.948366	0.00613157
Cpeb3	0.948379	0.00427668
Tlcd2	0.948418	0.000126609
Strbp	0.948424	3.28994e-05
Rbbp9	0.948435	0.000113868
Rtkn2	0.94845	0.00206332
Cspp1	0.948475	0.0104807
Chst1	0.948478	0.000170821
Hint3	0.948488	0.00219243
Gmcl1	0.948491	4.52727e-05
Apcdd1	0.948492	0.00967184
Ppih	0.948496	0.000142785
Emilin2	0.948501	0.0020046
Slc30a6	0.948502	0.000208924
Mphosph6	0.948506	0.00156466
Ncbp2	0.948517	0.000592509
H2afz	0.948518	2.92676e-05
Ercc8	0.94853	0.00574649
Unc5a	0.948559	3.35929e-05
Smc4	0.948566	0.000960517
Macrod2	0.948567	0.0122541
Ddx11	0.94861	0.00412174
Nup205	0.948611	0.000234471
Efr3b	0.948615	0.000581331
Pnkd	0.948617	0.000611549
Orc6l	0.948631	0.00745441
Stk16	0.948646	3.17394e-07
Dtymk	0.948652	1.28894e-05
Osgin2	0.948666	2.19477e-05
Dguok	0.948674	0.000318456
Lsm3	0.948705	0.000518184
Tm7sf2	0.948712	0.0162985
0610009D07Rik	0.94872	0.00230798
Glrb	0.948745	0.00406152
Smpd4	0.94875	0.00419424
Abcb8	0.94876	2.33466e-05
Tmem196	0.948767	0.00848251
Gm8956	0.948784	0.00595092
Eri1	0.948798	1.62489e-05
Foxred2	0.948798	0.000774235
Acaca	0.9488	0.0276224
Gm4841	0.948806	0.017049
Dip2c	0.948809	0.0143298
Tor2a	0.948828	0.000172191
Ndn	0.94883	1.26315e-05
Bard1	0.948838	0.00154624
Socs3	0.948873	0.0138441
S100a11	0.948885	0.000368537
Uts2r	0.948892	0.000359338
Asb4	0.948896	1.56231e-05
Tmem218	0.948991	0.00222408
Cx3cr1	0.948992	0.000342332
Sdpr	0.948998	5.50295e-06
Irgm2	0.94902	0.000976772
Mpped2	0.949028	0.0145464
F13a1	0.949028	0.00263318
Gucy1b3	0.949038	1.97459e-05
Cnst	0.949044	0.00018346
Pcyt2	0.949047	9.66654e-06
Alg8	0.949048	0.000103624
Gm5465	0.949052	0.00698118
Sema3a	0.949054	0.00203603
Tmem177	0.949063	0.000141108
1810012P15Rik	0.949065	0.00120546
Gm5458	0.949074	0.000632005
Tmem135	0.949114	5.29935e-07
Lsm6	0.949117	2.6984e-06
Gins2	0.949156	0.00242371
Enpep	0.949162	0.00270293
Crtap	0.949183	6.36483e-05
Lancl2	0.949217	0.000188859
Phyhd1	0.949217	0.0479046
Tubgcp4	0.949225	1.62315e-05
Nhsl1	0.949247	2.1678e-05
Galnt4	0.949273	1.10911e-06
Tiam1	0.949312	0.00341532
Thtpa	0.949317	0.000690959
Eid2b	0.949319	0.011604
2210016F16Rik	0.949325	3.525e-05
B3galnt1	0.949351	3.37554e-07
St8sia4	0.949368	0.000544983
Ndufaf2	0.949396	0.00136693
Tubd1	0.949407	1.56912e-05
H2afv	0.949495	3.38123e-05
Als2cr12	0.949511	0.0144142
Ggcx	0.949523	5.6648e-05
Gm561	0.949538	0.00540756
Acads	0.949552	2.4332e-05
Pnp2	0.949553	0.00371788
Rab23	0.949585	0.000748789
Cyp2u1	0.949617	0.00074934
Agk	0.949648	0.000560793
Hspa14	0.949692	0.000498576
Pias3	0.949696	0.00971191
Tubg1	0.949735	0.000161363
Sfrp5	0.949756	0.027812
Gltpd1	0.949769	0.00186412
Vamp8	0.949797	1.38802e-05
Pgam1	0.949803	8.97965e-05
Gm13476	0.949806	0.000463493
Plce1	0.949831	0.000104127
Isoc1	0.949856	0.00037346
D14Ertd668e	0.94986	0.00221942
Ghr	0.949871	0.000519614
Ptx4	0.949871	0.0172241
Igfals	0.949876	0.000116484
Edem1	0.949882	0.00085968
Pgam1	0.949926	4.80181e-05
Pgam1	0.949926	4.80181e-05
Pex7	0.949928	0.00356557
Dck	0.949985	0.00687121
Gstm4	0.949991	0.000528191
Diap2	1.05001	0.00461134
Rad52	1.05003	1.5287e-05
Rras	1.05003	5.23751e-07
Mpl	1.05005	0.000858527
Zdhhc23	1.05005	0.0492023
Fas	1.05006	0.00595795
AW555464	1.05008	5.98119e-05
Foxk1	1.0501	4.03141e-07
Uhrf1bp1l	1.05012	0.000948389
Olfr522	1.05012	0.0179844
Itgad	1.05017	0.000541739
Pdk4	1.05017	0.000189146
4932438A13Rik	1.05021	0.0289849
Htra4	1.05028	0.0106638
A3galt2	1.05032	4.03602e-06
4933428M09Rik	1.05032	0.0110854
Tra2a	1.05034	0.0040379
Myl10	1.05039	0.0156297
Olfr656	1.05041	0.00224972
Mirhg1	1.05043	0.0067193
Dopey1	1.0505	2.63486e-05
Bend7	1.05055	0.00558663
Mir185	1.05066	0.00233448
1810032O08Rik	1.05068	0.00707607
Gna14	1.0507	0.00265862
Mll2	1.0508	0.00668112
Mir149	1.0508	0.00466652
Slmap	1.05081	1.81274e-05
Fbxl20	1.05082	0.000132361
Ankrd10	1.05084	6.02923e-05
Scarna13	1.05085	0.00511901
Gmip	1.05088	0.00459602
Itgbl1	1.05088	0.00439873
Slc7a5	1.0509	0.000266748
Rabggtb	1.05094	0.000410544
Slc28a1	1.05095	0.000436675
Foxk1	1.05096	0.00356772
Avpi1	1.05096	0.000304515
Amigo1	1.05105	6.30941e-05
Olfr1373	1.05106	0.0202924
Gm9992	1.05107	0.00611514
Gm8584	1.05119	0.0198089
AY036118	1.05121	0.00958939
Mir694	1.05125	0.000518844
Wfikkn2	1.05125	0.000760475
Acsm3	1.05131	0.00727835
Scn7a	1.05138	0.0161168
Gm13238	1.05143	2.16204e-05
Siah1a	1.05143	8.91651e-05
Mir345	1.05145	0.00143821
Trim67	1.05145	0.00176523
Nxnl2	1.05152	0.00416437
Dync1li1	1.05153	7.51561e-07
Ugt2b37	1.05158	0.0212277
Mir204	1.05158	0.0205061
Mir674	1.0516	0.000204052
Pkd1l3	1.05162	0.0108927
Rnf19b	1.05168	0.00132831
Pnet-ps	1.05173	0.041619
4932438A13Rik	1.05177	0.00833906
Hspb1	1.05182	6.18408e-05
Il1r2	1.05186	0.0010086
BC037703	1.0519	0.0136612
Cyp2b23	1.0519	0.00188621
Krtap4-7	1.05193	0.00045515
Tcl1b1	1.05195	0.0104492
Tmem140	1.05198	0.0318712
Atf6	1.05208	1.54076e-05
Syne1	1.05209	0.0105935
Wnt5b	1.05211	0.0036984
Klhl34	1.05221	0.00247977
Mt2	1.05227	0.0352595
Tbc1d10b	1.05233	6.16162e-05
Peli2	1.05233	0.00330343
4932438A13Rik	1.05237	0.0295143
Gm8613	1.0524	0.0075762
Tcfap4	1.0525	0.000127255
Mir667	1.05255	0.00239393
Wbscr27	1.05257	0.00157615
F830223B06Rik	1.05278	0.0027762
Ppme1	1.05281	4.38647e-06
4930467E23Rik	1.05286	0.00421581
Gm3258	1.05287	0.00143037
Cyp2d22	1.05295	0.00509127
Hsd17b14	1.05297	0.000877374
Kat2b	1.05306	0.000181552
Zc3h3	1.05307	5.18158e-05
Klk1b8 // Klk1b8	1.05314	0.000783144
Gck	1.05315	0.0142885
Zc3h3	1.05317	2.78486e-05
Arrdc4	1.05322	7.56352e-05
Myh7	1.05322	0.0262356
Plin4	1.0533	0.00836504
Dnajb5	1.05335	0.000451793
AW822252	1.05337	0.0126062
Ahnak2	1.05346	0.00405022
Rhou	1.05348	0.0082031
Cyp2s1	1.0535	0.00375828
2310057M21Rik	1.05363	2.51234e-05
Dgkh	1.05368	0.00025121
Phf15	1.05369	0.0141976
Akap13	1.05373	0.000431502
Tnnt2	1.0538	2.15583e-07
Mir296	1.05389	0.00673286
Dusp8	1.05389	0.00416654
Pir	1.05391	0.000279078
Bend4	1.05391	2.73318e-05
E230008N13Rik	1.05406	0.00320549
1700081L11Rik	1.05408	0.00808462
Slc22a7	1.05409	0.0129197
Bmp8a	1.05412	0.0289812
Pnpla2	1.05413	0.000282008
Pcnt	1.05415	0.000973527
Smg1	1.05432	0.000608496
Diras2	1.05436	0.0094337
Ssh2	1.05436	0.000637953
Cdc14b	1.05441	0.000237592
Unc93a	1.05442	0.00301369
Celf1	1.05445	0.0015563
Slk	1.05456	5.156e-06
Gm9766	1.0546	0.0088273
Camta1	1.05472	0.0136211
Diap1	1.05475	0.00482991
Wfs1	1.05489	1.45121e-05
Flnc	1.05491	0.000190055
Padi4	1.05492	0.00430037
Hmcn1	1.05493	0.00316603
Cspg4	1.05513	0.00230242
Cyld	1.05515	7.07081e-05
Dydc1	1.05521	0.0012856
Lao1	1.05522	0.0142888
Etl4	1.05523	1.91215e-05
Aff1	1.0553	0.00678529
Il20rb	1.05532	2.75254e-05
Gas5	1.05533	0.000831183
Kif13a	1.05538	2.9399e-05
Chd7	1.05542	0.00258711
Epha10	1.05543	0.0036684
Dfna5	1.05544	5.53449e-05
Asprv1	1.05548	0.0407733
Mical3	1.05556	0.00265139
C030048B08Rik	1.05559	0.0202932
Zbtb42	1.05561	7.23021e-05
Rec8	1.0557	0.00487282
Sesn2	1.05571	0.00657221
Cx3cl1	1.05579	0.00243175
Amot	1.0558	0.00019885
Fat3	1.05583	0.00876911
Camsap1	1.05586	5.51684e-05
Arhgap24	1.05593	4.54289e-06
Uaca	1.05596	4.40867e-05
Lmbr1l	1.05596	2.89344e-05
Clec4d	1.05598	0.0229785
5730409K12Rik	1.05601	0.000810357
5930422O12Rik	1.05615	0.00034165
Hmcn1	1.05621	0.00480862
F2r	1.05636	0.000244873
Hmcn1	1.05639	0.00229293
Rb1	1.05642	4.92751e-05
3110003A17Rik	1.05646	0.000711307
Hrct1	1.05653	0.00229021
Usp31	1.05655	0.000647428
Dnaic1	1.05661	1.25405e-05
Fat3	1.05664	0.000844835
Serpinb6a	1.05666	0.000332737
Apod	1.05678	0.00300521
2410066E13Rik	1.05684	8.96768e-05
Camta1	1.05686	0.0226008
Ect2l	1.05687	0.0132575
Pla2g12a	1.057	0.00163887
Plb1	1.057	0.00360785
Dnajb9	1.05701	6.12638e-05
Prss23	1.0571	0.0121054
Tnnc1	1.05711	0.00195172
Clk1	1.05723	0.00161839
Epx	1.05724	0.0425398
Dync1h1	1.05726	0.00107547
Slc9a3	1.05736	0.00574315
Fat3	1.05738	0.00532722
Gpr56	1.05748	0.00471028
Frem1	1.05752	0.00290662
Dpyd	1.05756	0.0390121
Obscn	1.05764	0.00442239
Fam69c	1.05766	0.00930086
Clmn	1.05777	0.0247669
Scn5a	1.05778	0.000811223
Ifna5	1.0578	0.00657191
B230325K18Rik	1.05794	0.00407046
Abl2	1.05804	2.31038e-05
Slc38a1	1.05805	0.0116155
Tmem53	1.05809	3.60943e-05
Nhedc2	1.05816	0.0270466
Atoh8	1.05819	0.000905986
Trdn	1.05823	0.000627271
Slc4a7	1.05828	4.12786e-05
Myadml2	1.05828	4.80549e-05
Hmcn1	1.05828	0.0149497
Nxf7	1.05852	4.36195e-05
Fat3	1.05858	0.00110379
Obscn	1.05867	0.00478142
Gm12472	1.05875	0.000591888
Eif4ebp3	1.05879	5.79931e-05
Fstl3	1.0588	0.000258977
Gcet2	1.05886	0.0106672
Tead3	1.05913	5.49032e-06
Mical3	1.05914	0.000670507
Tns1	1.0593	0.00166252
Hmcn1	1.05939	0.000201419
Pkd2l2	1.05941	1.37576e-07
Rilpl1	1.05942	0.00355547
Eif2c4	1.05944	0.00272501
Rrp12	1.0595	4.7364e-05
Cir1	1.05955	0.00493006
Hmcn1	1.05959	0.00602594
Pqlc1	1.05976	1.93323e-05
Myo18b	1.05977	3.54055e-05
Pten	1.05989	0.00272868
Col22a1	1.0599	0.00013532
MGC7817	1.05991	0.00105278
Rasl11b	1.05992	0.0084166
Scn2a1	1.05994	0.00172483
Chd7	1.05994	0.000878249
Rab27a	1.05995	0.000443347
Micall1	1.06	0.00233287
Gm3579	1.06004	4.35727e-06
Sorbs1	1.06008	6.30463e-06
Plekho1	1.06009	3.36512e-07
Kdm5a	1.06017	1.96856e-05
Slc4a8	1.0602	0.00346962
Fbxo40	1.06033	0.000687347
D130062J21Rik	1.06035	0.00176656
Apoc3	1.0604	0.00484024
AF357355	1.06051	8.53692e-05
Gpr52	1.06052	0.00510523
Clk4	1.06056	1.50907e-05
Zfp641	1.0606	0.000642714
Ins2	1.06063	0.000214311
Fgfr3	1.06064	0.000179885
Slc6a6	1.06065	2.07273e-05
Vsig10	1.06067	0.00138538
Mirlet7d	1.0607	0.00172753
Mr1	1.06075	0.000153474
Mir16-1	1.0608	0.00013724
Il20rb	1.06109	2.86978e-05
Mir26a-1	1.06109	0.00077437
Abcg1	1.06112	0.0148813
Zdhhc14	1.06116	0.000985273
Slc43a1	1.06124	0.0444652
Fam132b	1.06126	0.00354102
Aebp2	1.06157	1.51833e-05
Gm4840	1.06165	3.30827e-05
Mir133b	1.06179	0.00780286
Dst	1.0618	0.00383096
Trim9	1.06223	0.00756017
Enah	1.06226	3.10848e-06
Mirlet7c-2	1.06232	7.35098e-05
Itga3	1.06235	0.00109959
Zbtb44	1.06238	0.000148751
Gm10638	1.06238	0.00122066
Gm10158	1.06238	0.00809548
Gm7265	1.06243	0.00713569
Mir19b-1	1.0625	0.000590936
Scn2a1	1.06254	0.00073205
Tal2	1.06257	3.30249e-05
Il20rb	1.06267	1.06469e-05
Podn	1.06282	6.82318e-05
Chd7	1.06282	0.00192093
Svep1	1.06283	0.000922159
St3gal5	1.0629	0.000545338
4930467E23Rik	1.06291	0.00463243
Nfkb2	1.06297	0.000394269
Cir1	1.06299	0.00361313
Hectd1	1.06313	0.00371592
Olfr517	1.06315	0.0123308
Mir483	1.0632	0.00237692
Myh14	1.06321	1.90729e-05
Stc2	1.0633	0.00356013
Hbegf	1.06336	0.000214381
EG547347	1.06345	0.00251446
A930039A15Rik	1.06346	0.042078
B230312A22Rik	1.06355	1.1954e-06
Chd7	1.06357	0.00970143
Tnfrsf23	1.06371	0.009809
A130050O07Rik	1.0638	0.0145596
Ldlrad3	1.06387	4.2392e-05
Hsf2bp	1.06387	0.0115787
Igf2bp2	1.06406	3.87638e-05
Hspb7	1.06417	2.91066e-07
Myl9	1.0642	1.6148e-05
Med13l	1.06422	7.11572e-05
Asxl3	1.0643	0.000335012
Pik3r3	1.06443	0.00199373
Sh3pxd2a	1.06462	2.99839e-05
Tnni1	1.06469	9.11732e-06
F830212C03Rik	1.06477	0.00295653
Slc35f5	1.06479	3.44163e-06
Acss2	1.06487	0.000350441
4930471G03Rik	1.06495	4.18682e-05
Jhdm1d	1.06497	0.000501593
Phip	1.06499	5.25365e-05
Ttc33	1.06515	9.24126e-05
Hmcn1	1.06523	0.00784697
Mirg	1.0653	6.2323e-07
Bex4	1.06534	0.000515936
Gnao1	1.06536	0.000174959
Mapt	1.06542	3.10976e-05
Gm8598	1.06544	0.000122827
Chd7	1.06558	0.00380385
Pdpk1	1.06558	7.16305e-07
Mtus2	1.06563	0.000547547
Gpatch8	1.06573	0.00388743
Ncam1	1.06574	0.00312063
Chd7	1.06577	0.00259033
Ier5	1.0658	1.28186e-05
Chd7	1.06602	0.00172629
Chd7	1.06606	0.0027403
Gpr126	1.0661	0.00015868
Tspan33	1.06612	0.0485453
Insr	1.06621	3.1538e-05
Itga5	1.06621	2.14577e-05
Alpk2	1.06631	0.000135018
Rassf3	1.0666	3.34808e-05
Jmy	1.06662	9.97795e-05
D230041D01Rik	1.06667	0.00034207
Chd7	1.06669	0.00179965
Rbm20	1.06678	2.6199e-05
Foxo3	1.06689	0.00459304
Slc4a3	1.06696	6.29549e-06
Runx1	1.06696	0.00379225
Rapgef4	1.06697	7.09798e-07
Ank3	1.06701	8.94729e-05
Sphk1	1.06702	0.000242398
Mir680-2	1.06713	0.00165011
Zbtb44	1.0672	0.00125531
Nfat5	1.06722	3.57169e-05
Mir298	1.06748	0.000140991
Ccl17	1.06758	0.00134263
Mt1	1.06768	0.0213978
Nes	1.0678	3.86451e-05
D2Ertd391e	1.06782	1.34828e-06
Zfp568	1.068	1.84243e-06
Tgfa	1.0681	0.00500127
Gadd45g	1.06819	0.000392647
Tob2	1.06831	0.0140041
Gdnf	1.06846	0.00106581
Shc4	1.06867	0.000901194
Mir322	1.06878	0.000157826
Chd7	1.06878	0.00178988
Arhgef10l	1.06879	5.1804e-07
Clip1	1.06898	1.04825e-05
Tmem125	1.06899	0.0348611
Abcb4	1.06909	0.00747459
Atp13a3	1.06927	0.0103549
Hmcn1	1.06953	0.00329705
Ppfibp1	1.0696	1.43317e-05
Ncam1	1.06977	2.05823e-08
Zfp365	1.06989	0.00118686
Anxa8	1.06995	0.00850692
Dennd5b	1.06997	0.000190579
Mafk	1.07013	4.41074e-06
E230001N04Rik	1.07016	0.0453272
Casp3	1.07027	0.000716045
Sult5a1	1.07035	0.00173113
Fam13a	1.07037	0.0120631
Myo18b	1.07042	2.93753e-05
Hmcn1	1.07069	0.000166993
Gm13889	1.07074	5.79052e-05
Rbm33	1.07097	0.00378409
Svil	1.07106	2.21799e-05
Hmcn1	1.07108	0.00628578
Ctgf	1.0712	0.00268863
Mir365-1	1.07128	0.00179084
Dennd5b	1.07162	0.000385607
Bach2	1.07177	0.000273163
Syne1	1.07179	0.00548491
Enho	1.07193	0.000159614
Chd7	1.07195	0.00550246
Slc1a1	1.07203	0.000618693
Klhl38	1.07207	0.00718826
Hipk2	1.0723	1.17714e-05
Hmcn1	1.07235	0.00261198
Cdkn1a	1.07237	4.74702e-06
Gpr182	1.07239	0.000421563
Mir92-1	1.07257	0.00696588
Rcan1	1.07258	2.55486e-07
Svopl	1.0726	3.64533e-05
Ovgp1	1.07264	1.39972e-05
Gipc3	1.07286	0.000116996
Insr	1.07288	5.09053e-05
Synj2	1.073	6.36672e-07
Mir128-1	1.07306	0.0171856
Utrn	1.07338	0.000392605
Abca1	1.07351	0.00517695
Cdr2	1.07368	3.81909e-05
AU040829	1.07371	2.42106e-05
Jhdm1d	1.07372	0.000618925
Wnt9a	1.07374	4.87229e-10
Olfr1382	1.07385	0.0441533
Mknk2	1.07387	2.49992e-05
Fam124a	1.07401	0.00100416
Macf1	1.07412	0.00142663
Mir505	1.07432	0.00286147
Cytl1	1.07453	0.0143413
Chd7	1.07459	0.0072576
Fam59a	1.07468	3.41997e-05
Mir134	1.07517	3.63088e-06
Rergl	1.07537	0.0044201
Cpeb2	1.07549	5.13647e-05
Dlk2	1.07559	6.33901e-05
Chi3l1	1.07562	0.049695
Tas2r135	1.07569	0.00131619
Heca	1.07627	2.05863e-06
Slc5a3	1.07635	0.000966163
B230120H23Rik	1.07642	1.81674e-05
Klf15	1.07655	0.0313459
Tacc2	1.07663	0.00227121
Dusp8	1.07668	0.00167812
Myo18b	1.07676	6.66079e-05
Mir496	1.07676	0.0138393
Plekhh2	1.07682	9.01023e-05
Fbxo30	1.07687	3.94674e-09
Usp31	1.07727	0.000720764
Smtnl1	1.07734	0.000588927
Ehd3	1.07794	0.0237034
Bean	1.07799	3.97963e-06
Adprhl1	1.07801	6.63904e-07
Cxcl10	1.07825	0.0308441
Igf1r	1.07827	3.56703e-05
Dusp13	1.07836	0.00140812
Gnal	1.07872	0.000843063
Scn2a1	1.07886	0.00203572
Anxa7	1.07886	0.000215259
Slc25a27	1.07886	0.000213912
Abtb1	1.07953	0.000282028
4933409K07Rik	1.07967	0.00361163
4933409K07Rik	1.07967	0.00361163
4933409K07Rik	1.07967	0.00361163
4933409K07Rik	1.07967	0.00361163
Dusp26	1.0798	5.47629e-06
Muc4	1.08006	5.95805e-07
Chd7	1.08024	0.01277
Tmem62	1.08029	0.000298694
Mgp	1.08042	8.16315e-05
Duoxa1	1.08045	0.00172277
Irs2	1.08049	0.000988456
Hdc	1.08058	0.00616288
Art5	1.08067	0.000111457
Hs3st3a1	1.08069	0.0094561
Mertk	1.08071	0.000418827
Trp53inp1	1.08075	0.00111139
Igf2bp1	1.08081	4.17212e-05
Pde10a	1.081	2.95105e-06
Krt80	1.08112	0.00144519
Pkp2	1.08114	0.000110074
Mir99a	1.08121	0.0466232
Net1	1.08122	5.36906e-06
Phlda3	1.08132	7.35892e-06
Slc12a7	1.08142	2.1892e-05
AI836003	1.08149	0.00218329
Chd7	1.08153	0.0024195
Mycbp2	1.08188	0.000345099
Slco2a1	1.08256	0.000161172
Krtap5-1	1.08257	0.00132681
Fam46b	1.08259	0.00152368
Mir503	1.08274	5.91085e-05
Ppp1r15a	1.08296	0.000138711
Chd7	1.08309	0.00224403
Trdn	1.0833	0.0060974
Akap2	1.08333	3.06032e-06
Mtap1b	1.08346	0.00015956
Sik1	1.08377	2.04674e-05
Col19a1	1.08408	0.00111698
Itgb1bp3	1.08427	0.0115759
Ces7	1.08437	0.000215617
Chd7	1.08438	0.00107132
Chd7	1.08482	0.00298068
Myo18b	1.08487	5.58145e-05
Cebpd	1.08495	0.0484538
Chd7	1.08503	0.011417
AF357341	1.08523	8.02648e-05
Chd7	1.08533	0.00183202
Fat3	1.0856	0.00118605
Trim47	1.0857	2.65438e-06
Snap91	1.08577	1.30205e-05
Hspa1a	1.08585	4.06458e-05
Myo18a	1.08585	0.000163086
Hsd11b1	1.08623	2.97453e-05
Golga4	1.08625	4.49021e-05
Lmod2	1.0866	0.000157726
Arrdc2	1.08669	0.0132005
Inpp5j	1.08673	0.000553816
Ggt5	1.08699	0.000156364
Chd7	1.08703	0.00119479
Cd46	1.08709	0.00340516
Otud1	1.08712	0.0106456
Traf3	1.08723	0.000336826
Phxr4	1.08732	0.03885
Abca6	1.08747	0.000568504
Myo18b	1.0877	1.67229e-05
Mir101a	1.08771	2.68228e-05
E230008N13Rik	1.08821	0.000384175
[truncated: 224 more rows]
