# Supplementary material for: Skeletal Muscle MicroRNA and Messenger RNA Profiling in Cofilin-2 Deficient Mice Reveals Cell Cycle Dysregulation Hindering Muscle Regeneration
Source: PLoS One. 2015 Apr 13;10(4):e0123829. doi: 10.1371/journal.pone.0123829 (PMC4395318; doi:10.1371/journal.pone.0123829)
Supplement: S2 Data — (XLS) [file pone.0123829.s003.xls]

## Sheet: for table
Forty-nine microRNAs differentially expressed with p-values of <0.05
Reporter Name	p-value	Ratio KO/WT
mmu-let-7b	0.00620035	0.69592
mmu-let-7c	0.0168785	0.757857
mmu-let-7d	0.0197416	0.782878
mmu-let-7g	0.0179142	0.7261
mmu-let-7i	0.0040682	0.722231
mmu-miR-103	0.00913188	0.592374
mmu-miR-107	0.00774576	0.652957
mmu-miR-1224	0.00304524	1.86131
mmu-miR-125a-5p	0.0192523	0.544045
mmu-miR-125b-5p	0.00872779	0.710225
mmu-miR-126-3p	0.00592667	0.456569
mmu-miR-128	0.0249341	0.716822
mmu-miR-149*	0.0132209	1.80762
mmu-miR-152	0.0303034	0.649104
mmu-miR-16	0.00362064	0.489351
mmu-miR-17	0.00748889	0.59135
mmu-miR-181a	0.009921	0.604136
mmu-miR-181b	0.000143139	0.400062
mmu-miR-1892	0.0253196	1.87157
mmu-miR-1895	0.0160782	1.5708
mmu-miR-2137	0.00193793	3.35423
mmu-miR-23a	0.0225519	0.574894
mmu-miR-23b	0.00441248	0.551229
mmu-miR-25	0.0124111	0.601121
mmu-miR-26a	0.0126199	0.800059
mmu-miR-27a	0.0229306	0.566117
mmu-miR-27b	0.0288667	0.57855
mmu-miR-2861	0.0425911	1.89744
mmu-miR-290-5p	0.0363984	4.1991
mmu-miR-3077*	0.00434516	2.97636
mmu-miR-3097-5p	0.0363709	0.758015
mmu-miR-30d	0.0248738	0.787982
mmu-miR-328*	0.0131115	3.24339
mmu-miR-376b	6.82592e-05	2.09475
mmu-miR-381	0.0207302	1.42636
mmu-miR-3960	0.00136314	1.61154
mmu-miR-434-3p	0.0328104	0.598025
mmu-miR-483	0.00560092	1.4579
mmu-miR-487b	0.0424959	0.810947
mmu-miR-5105	0.0342947	3.83642
mmu-miR-5109	0.0204807	2.64171
mmu-miR-5126	0.00637803	1.69668
mmu-miR-5130	0.00985467	3.73837
mmu-miR-671-5p	0.00634815	1.84761
mmu-miR-678	0.0340665	1.54705
mmu-miR-705	0.00633624	1.80971
mmu-miR-762	0.000302534	4.42703
mmu-miR-877*	0.0377966	3.30574
mmu-miR-99b	0.0267528	0.611767
